# Supplementary material for: Mammalian Genomic Manipulation with Orthogonal Bxb1 DNA Recombinase Sites for the Functional Characterization of Protein Variants
Source: ACS Synth Biol. 2023 Nov 3;12(11):3352–65. doi: 10.1021/acssynbio.3c00355 (PMC10661055; doi:10.1021/acssynbio.3c00355)
Supplement: Supplementary file 2 — sb3c00355_si_002.xlsx [file sb3c00355_si_002.xlsx]

## Sheet: Supplementary_Table_1
Type	Primer_Name	Primer_Seq	Direction	Adapter_Seq	Construct
Amp-EZ for GN (small) library	SMR0025	ACACTCTTTCCCTACACGACGCTCTTCCGATCTgagaacgtatgtcgaggtaggc	forward	ACACTCTTTCCCTACACGACGCTCTTCCGATCT	AAVS1_Tet_Bxb1attP(GN)_BFP_rtTA3_recombined_with_attB(GN)_EGFP
Amp-EZ for GN (small) library	SMR0026	GACTGGAGTTCAGACGTGTGCTCTTCCGATCTcttgccgtaggtggcatc	reverse	GACTGGAGTTCAGACGTGTGCTCTTCCGATCT	AAVS1_Tet_Bxb1attP(GN)_BFP_rtTA3_recombined_with_attB(GN)_EGFP
Amp-EZ for flanking GA- common forward primer	SMR0027	ACACTCTTTCCCTACACGACGCTCTTCCGATCTggcgtacacaaatcgcccg	forward	ACACTCTTTCCCTACACGACGCTCTTCCGATCT	G718A_AttB(GA)_TKterm_AttB(GT)_sGFP-PTEN-IRES-mCherry-P2A-HygroR_noTerm_attP(GA)_IRES-UnaG-2A-Puro-Term; and G747A_TKterm_AttB(GT)_sGFP-PTEN-IRES-mCherry-P2A-HygroR_noTerm_attP(GA)_IRES-UnaG-2A-Puro-Term
Amp-EZ for flanking GA excision product	SMR0028	GACTGGAGTTCAGACGTGTGCTCTTCCGATCTcgaaccccgcgtttatgaacaa	reverse	GACTGGAGTTCAGACGTGTGCTCTTCCGATCT	G718A_AttB(GA)_TKterm_AttB(GT)_sGFP-PTEN-IRES-mCherry-P2A-HygroR_noTerm_attP(GA)_IRES-UnaG-2A-Puro-Term; and G747A_TKterm_AttB(GT)_sGFP-PTEN-IRES-mCherry-P2A-HygroR_noTerm_attP(GA)_IRES-UnaG-2A-Puro-Term
Amp-EZ for flanking GA UNexcised product	SMR0029	GACTGGAGTTCAGACGTGTGCTCTTCCGATCTaaaataacatatagacaaacgcacaccgg	reverse	GACTGGAGTTCAGACGTGTGCTCTTCCGATCT	G718A_AttB(GA)_TKterm_AttB(GT)_sGFP-PTEN-IRES-mCherry-P2A-HygroR_noTerm_attP(GA)_IRES-UnaG-2A-Puro-Term; and G747A_TKterm_AttB(GT)_sGFP-PTEN-IRES-mCherry-P2A-HygroR_noTerm_attP(GA)_IRES-UnaG-2A-Puro-Term
Amp-EZ primer with a homodinucleotide "barcode"	SMR0030	ACACTCTTTCCCTACACGACGCTCTTCCGATCTAAcctggagcaattccacaacactt	forward	ACACTCTTTCCCTACACGACGCTCTTCCGATCT	AAVS1_Tet_Bxb1attP(GA)_BFP_rtTA3_recombined_with_attB(GA)_EGFP
Amp-EZ primer with a homodinucleotide "barcode"	SMR0031	ACACTCTTTCCCTACACGACGCTCTTCCGATCTCCcctggagcaattccacaacactt	forward	ACACTCTTTCCCTACACGACGCTCTTCCGATCT	AAVS1_Tet_Bxb1attP(GC)_BFP_rtTA3_recombined_with_attB(GC)_EGFP
Amp-EZ primer with a homodinucleotide "barcode"	SMR0032	ACACTCTTTCCCTACACGACGCTCTTCCGATCTTTcctggagcaattccacaacactt	forward	ACACTCTTTCCCTACACGACGCTCTTCCGATCT	AAVS1_Tet_Bxb1attP(GT)_BFP_rtTA3_recombined_with_attB(GT)_EGFP
Amp-EZ primer with a homodinucleotide "barcode"	SMR0033	ACACTCTTTCCCTACACGACGCTCTTCCGATCTGGcctggagcaattccacaacactt	forward	ACACTCTTTCCCTACACGACGCTCTTCCGATCT	AAVS1_Tet_Bxb1attP(GG)_BFP_rtTA3_recombined_with_attB(GG)_EGFP
Amp-EZ for flanking GA- alternative common forward primer	KAM4723	ACACTCTTTCCCTACACGACGCTCTTCCGATCTtgtgctgcaaggcgattaagttg	forward	ACACTCTTTCCCTACACGACGCTCTTCCGATCT	G718A_AttB(GA)_TKterm_AttB(GT)_sGFP-PTEN-IRES-mCherry-P2A-HygroR_noTerm_attP(GA)_IRES-UnaG-2A-Puro-Term and G747A_TKterm_AttB(GT)_sGFP-PTEN-IRES-mCherry-P2A-HygroR_noTerm_attP(GA)_IRES-UnaG-2A-Puro-Term
Amp-EZ for GN (small) library	KAM3793	ACACTCTTTCCCTACACGACGCTCTTCCGATCTggtcgacgatgtaggtcacgg	forward	ACACTCTTTCCCTACACGACGCTCTTCCGATCT	attB(GN)_EGFP recombination plasmids
Amp-EZ for Flanking GA- new replicates	KAM4913	ACACTCTTTCCCTACACGACGCTCTTCCGATCTGGAGATCCCCTTTAGTGAGG	forward	ACACTCTTTCCCTACACGACGCTCTTCCGATCT	G718A_AttB(GA)_TKterm_AttB(GT)_sGFP-PTEN-IRES-mCherry-P2A-HygroR_noTerm_attP(GA)_IRES-UnaG-2A-Puro-Term; and G747A_TKterm_AttB(GT)_sGFP-PTEN-IRES-mCherry-P2A-HygroR_noTerm_attP(GA)_IRES-UnaG-2A-Puro-Term
Amp-EZ for Flanking GA- new replicates	KAM4914	ACACTCTTTCCCTACACGACGCTCTTCCGATCTgaggtcgacgatgtaggtc	forward	ACACTCTTTCCCTACACGACGCTCTTCCGATCT	G718A_AttB(GA)_TKterm_AttB(GT)_sGFP-PTEN-IRES-mCherry-P2A-HygroR_noTerm_attP(GA)_IRES-UnaG-2A-Puro-Term; and G747A_TKterm_AttB(GT)_sGFP-PTEN-IRES-mCherry-P2A-HygroR_noTerm_attP(GA)_IRES-UnaG-2A-Puro-Term
Amp-EZ for Flanking GA- new replicates	KAM4915	GACTGGAGTTCAGACGTGTGCTCTTCCGATCTAAatacacttttcttttcttttttggcat	reverse	GACTGGAGTTCAGACGTGTGCTCTTCCGATCT	G718A_AttB(GA)_TKterm_AttB(GT)_sGFP-PTEN-IRES-mCherry-P2A-HygroR_noTerm_attP(GA)_IRES-UnaG-2A-Puro-Term- (Replicates 1 and 3); and G747A_TKterm_AttB(GT)_sGFP-PTEN-IRES-mCherry-P2A-HygroR_noTerm_attP(GA)_IRES-UnaG-2A-Puro-Term- (Replicates 1 and 3)
Amp-EZ for Flanking GA- new replicates	KAM4916	GACTGGAGTTCAGACGTGTGCTCTTCCGATCTTTatacacttttcttttcttttttggcat	reverse	GACTGGAGTTCAGACGTGTGCTCTTCCGATCT	G718A_AttB(GA)_TKterm_AttB(GT)_sGFP-PTEN-IRES-mCherry-P2A-HygroR_noTerm_attP(GA)_IRES-UnaG-2A-Puro-Term- (Replicate 4)); and G747A_TKterm_AttB(GT)_sGFP-PTEN-IRES-mCherry-P2A-HygroR_noTerm_attP(GA)_IRES-UnaG-2A-Puro-Term- (Replicate 4)
